# Supplementary material for: USP10 promotes the progression and attenuates gemcitabine chemotherapy sensitivity via stabilizing PLK1 in PDAC
Source: Cell Death Dis. 2025 Jun 14;16(1):449. doi: 10.1038/s41419-025-07757-z (PMC12167373; doi:10.1038/s41419-025-07757-z)
Supplement: Supplementary file 17 — Supplementary Table 7 [file 41419_2025_7757_MOESM17_ESM.xlsx]

## Sheet: Sheet1
USP10-related genes
ID	R	P-value
TP53I13	-0.607918	2.29e-19
LOC729991	-0.564992	2.12e-16
THAP7	-0.564872	2.16e-16
ZBTB48	-0.562011	3.29e-16
DPP7	-0.559566	4.69e-16
ZNF428	-0.550478	1.72e-15
ZNF358	-0.548974	2.12e-15
SSBP4	-0.539993	7.33e-15
ACAP3	-0.531576	2.27e-14
DGCR6L	-0.526939	4.17e-14
ZNF580	-0.526425	4.45e-14
RAB24	-0.52481	5.49e-14
NPDC1	-0.523927	6.15e-14
MRPL34	-0.523459	6.54e-14
ZNF414	-0.522373	7.52e-14
GADD45G	-0.522298	7.59e-14
ABHD14A	-0.519785	1.05e-13
JUND	-0.519545	1.08e-13
IRF2BP1	-0.519423	1.1e-13
THAP3	-0.518452	1.24e-13
A1BG	-0.51615	1.66e-13
TMEM175	-0.515724	1.75e-13
AES	-0.51507	1.9e-13
CST3	-0.513947	2.18e-13
C1orf86	-0.51343	2.33e-13
ZNF446	-0.510095	3.52e-13
FAM195B	-0.507979	4.56e-13
WDR13	-0.506574	5.42e-13
SPRN	-0.506103	5.74e-13
MBD3	-0.505598	6.1e-13
TMEM198	-0.505122	6.46e-13
CCDC159	-0.50446	7e-13
RAB4B	-0.503284	8.07e-13
CHMP6	-0.502546	8.82e-13
B3GNT8	-0.502335	9.05e-13
MAP1LC3A	-0.502152	9.25e-13
FLYWCH2	-0.501724	9.74e-13
FKBP8	-0.499827	1.22e-12
HSD11B1L	-0.499678	1.24e-12
PIN1	-0.499574	1.26e-12
EXOC3L	-0.498807	1.38e-12
CCDC130	-0.498279	1.47e-12
C19orf25	-0.497839	1.55e-12
FAM108A1	-0.497528	1.6e-12
C21orf2	-0.496749	1.76e-12
ARL6IP4	-0.496133	1.89e-12
FBXL15	-0.495582	2.02e-12
ZNF688	-0.49548	2.04e-12
RHBDD3	-0.494516	2.29e-12
NRL	-0.494195	2.38e-12
ZNF775	-0.491549	3.23e-12
OBSL1	-0.491391	3.29e-12
ABHD8	-0.490966	3.46e-12
EGFL7	-0.490701	3.57e-12
SLC39A3	-0.490542	3.63e-12
ALKBH7	-0.4901	3.82e-12
TBC1D17	-0.489623	4.04e-12
DMAP1	-0.489585	4.06e-12
CIRBP	-0.489291	4.2e-12
NUDT14	-0.488604	4.54e-12
ANKRD54	-0.488088	4.82e-12
ARMC5	-0.487022	5.45e-12
CRTC1	-0.486899	5.52e-12
C9orf7	-0.485786	6.27e-12
VEGFB	-0.485172	6.72e-12
ANAPC2	-0.485006	6.85e-12
ELOF1	-0.484864	6.96e-12
RNASEH2C	-0.483939	7.73e-12
FDX1L	-0.483736	7.91e-12
SLC2A8	-0.483496	8.13e-12
ATG4D	-0.483441	8.18e-12
LOC338799	-0.482879	8.72e-12
C17orf59	-0.482726	8.87e-12
LY6H	-0.482711	8.89e-12
LSMD1	-0.481838	9.8e-12
SCRN2	-0.481626	1e-11
FBXW4	-0.481436	1.03e-11
UBXN11	-0.479742	1.24e-11
RABAC1	-0.47968	1.25e-11
LIN7B	-0.479667	1.25e-11
FGF17	-0.479572	1.26e-11
PIGQ	-0.479384	1.29e-11
SLC25A29	-0.479152	1.32e-11
QTRT1	-0.478925	1.36e-11
ZNF653	-0.478859	1.37e-11
FKBP2	-0.478112	1.49e-11
ASPSCR1	-0.477933	1.52e-11
ROGDI	-0.47761	1.57e-11
RNASEK	-0.47734	1.62e-11
SPPL2B	-0.476627	1.75e-11
MUM1	-0.476022	1.87e-11
C9orf142	-0.475825	1.91e-11
NME3	-0.475467	1.99e-11
TRMU	-0.474161	2.3e-11
B4GALT7	-0.473219	2.55e-11
C16orf79	-0.472968	2.62e-11
SAPS2	-0.472562	2.74e-11
UBE2J2	-0.472188	2.85e-11
C16orf93	-0.472099	2.88e-11
FASTK	-0.471543	3.06e-11
UBXN6	-0.471122	3.2e-11
C2orf81	-0.470437	3.45e-11
LRFN3	-0.47012	3.57e-11
NPFF	-0.470071	3.59e-11
ZNF444	-0.469937	3.64e-11
SCAND1	-0.469669	3.75e-11
B3GAT3	-0.468494	4.26e-11
ZNF575	-0.468423	4.29e-11
WDR85	-0.468329	4.33e-11
ZNF497	-0.468157	4.41e-11
IL17RC	-0.467927	4.52e-11
MIB2	-0.467487	4.74e-11
COQ4	-0.465358	5.96e-11
TMEM115	-0.464922	6.24e-11
MZF1	-0.464396	6.6e-11
SLC9A3R2	-0.463217	7.48e-11
LENG1	-0.463127	7.55e-11
POMT1	-0.463048	7.61e-11
C19orf60	-0.46273	7.87e-11
ELMOD3	-0.462399	8.15e-11
SPAG7	-0.462183	8.34e-11
RSAD1	-0.462115	8.4e-11
ARFRP1	-0.462072	8.44e-11
CROCC	-0.461992	8.51e-11
TMEM121	-0.461446	9.01e-11
ANKS3	-0.460905	9.54e-11
PCSK1N	-0.460755	9.69e-11
NDUFB7	-0.460324	1.01e-10
C19orf6	-0.459859	1.06e-10
PPP2R3B	-0.45973	1.08e-10
EGFL8	-0.459545	1.1e-10
ARVCF	-0.459153	1.15e-10
ARFGAP1	-0.45897	1.17e-10
LOC390595	-0.458823	1.19e-10
STOML1	-0.458597	1.21e-10
PHF1	-0.458216	1.26e-10
C22orf40	-0.457972	1.3e-10
PRAF2	-0.457945	1.3e-10
CEMP1	-0.45792	1.3e-10
UBOX5	-0.457736	1.33e-10
HEXDC	-0.457671	1.34e-10
LOC100288778	-0.457519	1.36e-10
G6PC3	-0.457392	1.38e-10
ZDHHC1	-0.456845	1.46e-10
C9orf37	-0.456825	1.46e-10
FAM113A	-0.456019	1.59e-10
C6orf226	-0.456009	1.59e-10
TAF6L	-0.455884	1.61e-10
SDR39U1	-0.455883	1.61e-10
P4HTM	-0.455849	1.62e-10
SELO	-0.455567	1.66e-10
HDGFRP2	-0.455427	1.69e-10
MRPL41	-0.454821	1.8e-10
SLC38A10	-0.454647	1.83e-10
ARL2	-0.454118	1.93e-10
JMJD8	-0.454094	1.94e-10
DDRGK1	-0.454051	1.94e-10
BRF1	-0.453861	1.98e-10
PRKRIP1	-0.453797	2e-10
GPR137	-0.453125	2.14e-10
ZNF821	-0.452928	2.18e-10
KIF12	-0.452608	2.26e-10
C19orf56	-0.452298	2.33e-10
SORBS3	-0.452275	2.33e-10
CHADL	-0.451936	2.42e-10
C20orf29	-0.451901	2.42e-10
FAM167B	-0.451859	2.43e-10
NDUFS7	-0.451259	2.59e-10
SF4	-0.451137	2.62e-10
PHPT1	-0.450846	2.7e-10
C19orf63	-0.4504	2.82e-10
LRRC27	-0.450348	2.84e-10
C7orf50	-0.449815	3e-10
C6orf70	-0.449723	3.02e-10
TMEM8B	-0.44955	3.08e-10
NDUFA11	-0.448341	3.48e-10
MDP1	-0.448327	3.48e-10
GPS2	-0.44779	3.68e-10
MAP3K10	-0.447408	3.82e-10
INPP5K	-0.446747	4.08e-10
RHBDD2	-0.446665	4.12e-10
WASH7P	-0.446419	4.22e-10
SLC25A14	-0.446168	4.33e-10
NDUFAF3	-0.445943	4.43e-10
RNF208	-0.445874	4.46e-10
LRPAP1	-0.445798	4.49e-10
OTUD5	-0.445535	4.61e-10
C19orf20	-0.444777	4.97e-10
MMP24	-0.444708	5.01e-10
UNC119	-0.444591	5.07e-10
C17orf65	-0.444189	5.27e-10
ZGLP1	-0.444157	5.29e-10
METRN	-0.444074	5.33e-10
APBB3	-0.44388	5.44e-10
GNPTG	-0.443675	5.55e-10
CDK9	-0.443524	5.63e-10
CXXC1	-0.443442	5.68e-10
ZNF784	-0.443403	5.7e-10
TREX1	-0.443021	5.92e-10
ZNF668	-0.442364	6.32e-10
BAD	-0.441872	6.64e-10
SHC2	-0.441706	6.74e-10
ABCB8	-0.44118	7.1e-10
ZSWIM7	-0.441176	7.11e-10
CCDC94	-0.440686	7.46e-10
NAIF1	-0.440616	7.51e-10
RFNG	-0.440486	7.61e-10
MAGED2	-0.440449	7.63e-10
TXNRD2	-0.439977	8e-10
TIAF1	-0.439892	8.06e-10
MYPOP	-0.439744	8.18e-10
CCDC24	-0.439727	8.2e-10
NAT15	-0.439644	8.26e-10
ABHD12	-0.439337	8.51e-10
POMT2	-0.439102	8.71e-10
LRP3	-0.438604	9.15e-10
SCNN1D	-0.438539	9.21e-10
RABEP2	-0.438281	9.44e-10
ATP5D	-0.437613	1.01e-09
GABARAP	-0.437581	1.01e-09
PTOV1	-0.436927	1.08e-09
TBKBP1	-0.436822	1.09e-09
BLOC1S1	-0.436711	1.1e-09
STUB1	-0.436702	1.1e-09
WDR83	-0.436515	1.12e-09
C9orf86	-0.436297	1.15e-09
PHLDB3	-0.436099	1.17e-09
SPSB3	-0.436034	1.17e-09
DGCR6	-0.435702	1.21e-09
HDAC10	-0.435415	1.25e-09
GGA1	-0.435284	1.26e-09
MED9	-0.435219	1.27e-09
STK11	-0.435141	1.28e-09
CCDC92	-0.434561	1.35e-09
THAP8	-0.434506	1.36e-09
C1QTNF4	-0.434416	1.37e-09
MXD4	-0.434065	1.42e-09
PEMT	-0.433971	1.43e-09
LPPR2	-0.433476	1.5e-09
ILVBL	-0.433291	1.53e-09
FIZ1	-0.432717	1.62e-09
FLJ45244	-0.432564	1.64e-09
FAM176B	-0.43197	1.74e-09
MCOLN1	-0.431853	1.76e-09
MBLAC1	-0.431633	1.79e-09
PACS2	-0.431284	1.86e-09
HAGH	-0.431276	1.86e-09
SIVA1	-0.431237	1.86e-09
SDSL	-0.43121	1.87e-09
NT5M	-0.431	1.91e-09
RAB11B	-0.430781	1.95e-09
LOC90110	-0.430533	1.99e-09
NENF	-0.430439	2.01e-09
BSCL2	-0.43017	2.06e-09
LRRC4B	-0.43011	2.07e-09
C1orf122	-0.429992	2.1e-09
ARSA	-0.4299	2.12e-09
SIRT3	-0.429621	2.17e-09
U2AF1L4	-0.429536	2.19e-09
CCDC28B	-0.429195	2.26e-09
MED16	-0.429027	2.3e-09
CATSPER2	-0.429025	2.3e-09
ARHGAP33	-0.428924	2.32e-09
MRPS26	-0.428756	2.36e-09
PRR24	-0.428574	2.4e-09
CENPB	-0.428244	2.48e-09
UCKL1	-0.4282	2.49e-09
TRAPPC5	-0.428197	2.49e-09
C16orf53	-0.427519	2.65e-09
LUC7L	-0.427262	2.72e-09
C3orf71	-0.427218	2.73e-09
E4F1	-0.42704	2.77e-09
C14orf79	-0.426931	2.8e-09
FBLL1	-0.426823	2.83e-09
PICK1	-0.426814	2.83e-09
B3GALT6	-0.426656	2.88e-09
COPE	-0.426484	2.92e-09
R3HCC1	-0.426434	2.94e-09
CCDC12	-0.426273	2.98e-09
C12orf10	-0.425606	3.17e-09
PGP	-0.425584	3.18e-09
TMEM178	-0.425392	3.24e-09
LMF2	-0.425296	3.27e-09
RASA4P	-0.42499	3.36e-09
FAM3A	-0.42461	3.48e-09
SNRNP35	-0.424058	3.67e-09
NDUFA13	-0.423942	3.71e-09
FAM193B	-0.423936	3.71e-09
C20orf96	-0.423756	3.77e-09
GPX4	-0.423632	3.82e-09
C7orf55	-0.423449	3.88e-09
REM2	-0.423449	3.88e-09
FLYWCH1	-0.423171	3.98e-09
VPS16	-0.423089	4.01e-09
LOC92659	-0.422669	4.17e-09
C16orf86	-0.422619	4.19e-09
TSNAXIP1	-0.422124	4.39e-09
USP20	-0.421982	4.45e-09
RBCK1	-0.421537	4.64e-09
GNB3	-0.421148	4.8e-09
SLC16A11	-0.42111	4.82e-09
VKORC1	-0.420378	5.16e-09
C6orf26	-0.419677	5.5e-09
C19orf24	-0.419631	5.53e-09
CHST12	-0.418946	5.88e-09
SIL1	-0.418844	5.94e-09
TMEM91	-0.418821	5.95e-09
ACBD4	-0.418807	5.96e-09
C5orf55	-0.418618	6.06e-09
ZNF579	-0.418566	6.09e-09
ZNF628	-0.417875	6.49e-09
C19orf44	-0.417717	6.58e-09
PTDSS2	-0.416833	7.14e-09
DCI	-0.416801	7.16e-09
ZFYVE27	-0.416776	7.17e-09
ZNF133	-0.416695	7.23e-09
TMEM187	-0.416671	7.24e-09
PMM1	-0.416663	7.25e-09
DPM2	-0.416587	7.3e-09
WASH2P	-0.416387	7.43e-09
TMEM129	-0.416189	7.57e-09
DOM3Z	-0.416093	7.63e-09
LOC728392	-0.415747	7.88e-09
CTXN1	-0.415659	7.94e-09
ULK1	-0.415437	8.1e-09
KLHDC9	-0.415037	8.4e-09
SCAMP4	-0.414863	8.53e-09
CCDC106	-0.414569	8.76e-09
LOC728743	-0.414478	8.84e-09
IDUA	-0.4143	8.98e-09
AURKAIP1	-0.414134	9.12e-09
SGTA	-0.41386	9.34e-09
RFX1	-0.413747	9.44e-09
SOX18	-0.413731	9.45e-09
USE1	-0.413578	9.58e-09
LOC339047	-0.413458	9.69e-09
TBC1D13	-0.413435	9.71e-09
C1orf56	-0.413388	9.75e-09
AGAP3	-0.413363	9.77e-09
LRRC56	-0.413156	9.95e-09
PILRB	-0.413074	1e-08
C4orf48	-0.412939	1.02e-08
AAAS	-0.412846	1.02e-08
MIIP	-0.412794	1.03e-08
DOHH	-0.412639	1.04e-08
CCDC124	-0.412588	1.05e-08
C19orf70	-0.412583	1.05e-08
PNPLA7	-0.411676	1.14e-08
CUTA	-0.411515	1.15e-08
ZGPAT	-0.41124	1.18e-08
SIRT6	-0.411174	1.19e-08
SGSM2	-0.411034	1.2e-08
2024-09-05	-0.410712	1.24e-08
B9D2	-0.410536	1.26e-08
IRGQ	-0.410514	1.26e-08
SELM	-0.410494	1.26e-08
CTBP1	-0.410423	1.27e-08
GLI4	-0.410396	1.27e-08
KIAA0895L	-0.410175	1.3e-08
LOC148413	-0.410031	1.32e-08
MEG3	-0.409867	1.34e-08
WDR25	-0.409553	1.37e-08
ALKBH4	-0.409522	1.38e-08
EPOR	-0.409397	1.39e-08
PTRH1	-0.409311	1.4e-08
DUSP15	-0.409222	1.41e-08
NAPA	-0.409046	1.44e-08
TMEM160	-0.408884	1.46e-08
DPM3	-0.408674	1.49e-08
SNHG11	-0.408635	1.49e-08
ZNF177	-0.408334	1.53e-08
ZDHHC24	-0.408204	1.55e-08
DYRK1B	-0.407903	1.59e-08
SRRM3	-0.407813	1.6e-08
FBRSL1	-0.407695	1.62e-08
LRSAM1	-0.407385	1.66e-08
ARF5	-0.407266	1.68e-08
WDR18	-0.407221	1.69e-08
RNF167	-0.406789	1.75e-08
YPEL3	-0.406635	1.78e-08
CYHR1	-0.406128	1.86e-08
SMCR7	-0.405676	1.94e-08
NDUFS8	-0.405308	2e-08
HYI	-0.405168	2.02e-08
ZNHIT1	-0.405139	2.03e-08
RPAIN	-0.40497	2.06e-08
GADD45GIP1	-0.40494	2.06e-08
UCK1	-0.40493	2.07e-08
TEX264	-0.404877	2.08e-08
USHBP1	-0.404854	2.08e-08
C17orf49	-0.404615	2.12e-08
DEAF1	-0.404005	2.24e-08
PQLC1	-0.403996	2.24e-08
TMED1	-0.403933	2.25e-08
SLC26A11	-0.403882	2.26e-08
NFKBIL1	-0.40372	2.3e-08
DCTN3	-0.403639	2.31e-08
RAB26	-0.403633	2.31e-08
IFI27L2	-0.403544	2.33e-08
SMARCD3	-0.40331	2.38e-08
TMEM205	-0.403245	2.39e-08
LOC284900	-0.403176	2.41e-08
CCDC107	-0.402868	2.47e-08
ADCK4	-0.402771	2.49e-08
CPT1B	-0.402658	2.52e-08
CCDC96	-0.402641	2.52e-08
C7orf59	-0.402392	2.58e-08
ADAMTS13	-0.402387	2.58e-08
CDRT4	-0.402315	2.59e-08
2024-03-09	-0.402239	2.61e-08
C19orf39	-0.402125	2.64e-08
ECHDC2	-0.401875	2.7e-08
APBA3	-0.401754	2.72e-08
FAM69B	-0.401344	2.82e-08
MST1	-0.401312	2.83e-08
C7orf26	-0.401294	2.84e-08
COMTD1	-0.401279	2.84e-08
SUV420H2	-0.401001	2.91e-08
PNPLA6	-0.400932	2.93e-08
MRP63	-0.400653	3e-08
RANGRF	-0.400561	3.02e-08
PCP2	-0.400484	3.04e-08
MRPL55	-0.400454	3.05e-08
TSSC4	-0.400438	3.05e-08
RNF25	-0.400391	3.07e-08
FAM100A	-0.400293	3.09e-08
LRRC29	-0.4002	3.12e-08
MAP2K2	-0.400197	3.12e-08
PQLC2	-0.399892	3.2e-08
EBF4	-0.399862	3.21e-08
CEACAM19	-0.399859	3.21e-08
ZNF517	-0.399308	3.36e-08
SDHAF1	-0.399093	3.43e-08
SAT2	-0.399034	3.44e-08
NGFRAP1	-0.398982	3.46e-08
PDZD4	-0.398978	3.46e-08
SNAPC4	-0.398898	3.49e-08
C17orf70	-0.398847	3.5e-08
LEPREL2	-0.398767	3.52e-08
LIN37	-0.398604	3.57e-08
OGFR	-0.398547	3.59e-08
C19orf18	-0.398519	3.6e-08
OAZ1	-0.398505	3.6e-08
CCDC85B	-0.398313	3.66e-08
LOC284440	-0.398228	3.69e-08
TOR2A	-0.398219	3.69e-08
AKAP8L	-0.398088	3.74e-08
C3orf47	-0.398013	3.76e-08
HDAC5	-0.397999	3.76e-08
MIER2	-0.39781	3.83e-08
NOL12	-0.397781	3.84e-08
ZBTB17	-0.397718	3.86e-08
KANK3	-0.397219	4.02e-08
AMZ2P1	-0.397173	4.04e-08
LOC91450	-0.397116	4.06e-08
TTC21A	-0.397103	4.06e-08
C12orf57	-0.396858	4.15e-08
MTMR9L	-0.396845	4.15e-08
UQCR11	-0.396734	4.19e-08
KLHDC3	-0.39672	4.2e-08
FAM73B	-0.39669	4.21e-08
SLC25A35	-0.396683	4.21e-08
ZNF837	-0.396472	4.29e-08
SNRNP70	-0.396338	4.34e-08
OGFOD2	-0.396067	4.44e-08
PLD3	-0.395973	4.47e-08
CAPN10	-0.395958	4.48e-08
XAB2	-0.395896	4.5e-08
ZSCAN1	-0.395572	4.63e-08
RANBP3	-0.395449	4.68e-08
DHPS	-0.39519	4.78e-08
C16orf48	-0.394983	4.87e-08
ATP6V0B	-0.39498	4.87e-08
SRA1	-0.394891	4.91e-08
C9orf16	-0.394555	5.05e-08
NUDT16L1	-0.394471	5.08e-08
CAMTA2	-0.394305	5.15e-08
ZNF814	-0.394249	5.18e-08
EDF1	-0.394036	5.27e-08
CCDC61	-0.394029	5.28e-08
CDIPT	-0.393884	5.34e-08
C9orf119	-0.393849	5.36e-08
CKB	-0.393836	5.36e-08
STK19	-0.393815	5.37e-08
PEX11G	-0.393798	5.38e-08
MAGIX	-0.393648	5.45e-08
VAMP2	-0.393519	5.51e-08
ISYNA1	-0.393435	5.55e-08
WASH3P	-0.393386	5.57e-08
NTHL1	-0.393334	5.59e-08
ZNF205	-0.392999	5.75e-08
FAM173A	-0.392985	5.76e-08
ZNF771	-0.392929	5.79e-08
TCEAL3	-0.392845	5.83e-08
ZNF32	-0.392844	5.83e-08
SURF2	-0.392821	5.84e-08
HIGD1B	-0.392817	5.84e-08
SLC39A13	-0.392754	5.87e-08
FAM50A	-0.392743	5.88e-08
NUBP2	-0.392708	5.9e-08
C22orf32	-0.392669	5.92e-08
CAMK2N2	-0.392616	5.94e-08
PRR22	-0.392409	6.05e-08
MRPL54	-0.392397	6.05e-08
NECAB3	-0.392345	6.08e-08
SLC25A11	-0.392344	6.08e-08
CCDC157	-0.392119	6.2e-08
LOC349114	-0.391972	6.27e-08
INPP5E	-0.391791	6.37e-08
AKT1S1	-0.391581	6.48e-08
CRYGS	-0.391539	6.51e-08
ST7OT1	-0.391365	6.6e-08
SPEF1	-0.391334	6.62e-08
TMEM88	-0.391325	6.62e-08
NAT14	-0.391163	6.71e-08
ERAS	-0.39108	6.76e-08
LRP5L	-0.391078	6.76e-08
LSM7	-0.391074	6.76e-08
TBXA2R	-0.390962	6.83e-08
C19orf43	-0.390886	6.87e-08
EGLN2	-0.390853	6.89e-08
TMEM80	-0.390323	7.2e-08
C2orf7	-0.390313	7.21e-08
PTMS	-0.390119	7.33e-08
C19orf62	-0.390068	7.36e-08
CELF6	-0.389837	7.5e-08
YIPF2	-0.389444	7.75e-08
TENC1	-0.389314	7.83e-08
NUDT18	-0.389217	7.9e-08
MRPL43	-0.389198	7.91e-08
MPND	-0.389195	7.91e-08
C17orf90	-0.389139	7.95e-08
CLCN7	-0.38886	8.13e-08
POLR2I	-0.388814	8.17e-08
MSI1	-0.388742	8.21e-08
CCDC74B	-0.388535	8.36e-08
TUSC1	-0.388532	8.36e-08
TUBG2	-0.388329	8.5e-08
NPPA	-0.388217	8.58e-08
TRMT2A	-0.388166	8.62e-08
ASPDH	-0.387844	8.85e-08
SNAPC2	-0.38766	8.99e-08
FAM127B	-0.387282	9.27e-08
NAGLU	-0.387164	9.36e-08
LTC4S	-0.386931	9.54e-08
PRR14	-0.386686	9.74e-08
ZFAND2B	-0.386337	1e-07
SFI1	-0.386212	1.01e-07
LAGE3	-0.385974	1.03e-07
TMUB1	-0.385741	1.05e-07
DDX49	-0.385723	1.05e-07
PEX16	-0.385377	1.08e-07
CYB5D2	-0.385321	1.09e-07
GPR162	-0.385265	1.09e-07
DAPK3	-0.385124	1.11e-07
TLE2	-0.38504	1.11e-07
USF2	-0.384825	1.13e-07
TMEM222	-0.384797	1.14e-07
PRSS50	-0.384575	1.16e-07
PFDN5	-0.384553	1.16e-07
GGN	-0.384542	1.16e-07
RING1	-0.384522	1.16e-07
C4orf44	-0.384219	1.19e-07
DEXI	-0.384175	1.2e-07
KLHL22	-0.384017	1.21e-07
SERP2	-0.383717	1.24e-07
POLR2J	-0.383514	1.26e-07
OCEL1	-0.383441	1.27e-07
ULK3	-0.383401	1.27e-07
GRASP	-0.383391	1.28e-07
MAP1S	-0.383257	1.29e-07
C19orf73	-0.383203	1.3e-07
PLA2G6	-0.383201	1.3e-07
BBS5	-0.383126	1.3e-07
JOSD2	-0.383081	1.31e-07
BCL7C	-0.383073	1.31e-07
WFIKKN1	-0.382908	1.33e-07
TUBGCP6	-0.382826	1.34e-07
DNM1P35	-0.382748	1.34e-07
ATPAF2	-0.382745	1.34e-07
FGFBP3	-0.382682	1.35e-07
ROM1	-0.382415	1.38e-07
PPP1R12C	-0.382336	1.39e-07
MMAB	-0.382289	1.4e-07
POLL	-0.382228	1.4e-07
MTERFD3	-0.382215	1.4e-07
DMPK	-0.382136	1.41e-07
TBX2	-0.382107	1.42e-07
C19orf29	-0.382078	1.42e-07
FZR1	-0.38192	1.44e-07
DNAJC4	-0.381745	1.46e-07
C17orf107	-0.381739	1.46e-07
MYO15A	-0.381568	1.48e-07
SMPD1	-0.381558	1.48e-07
KLHL26	-0.381505	1.49e-07
FAM98C	-0.381443	1.49e-07
MED11	-0.381226	1.52e-07
NISCH	-0.381116	1.53e-07
ZER1	-0.381108	1.54e-07
LRRC16B	-0.380462	1.62e-07
HSF4	-0.380265	1.64e-07
NOXA1	-0.380043	1.67e-07
FAM22A	-0.380029	1.68e-07
SDHAP3	-0.380004	1.68e-07
CC2D1A	-0.379902	1.69e-07
CNPY3	-0.379662	1.73e-07
VPS37D	-0.379582	1.74e-07
DMWD	-0.379537	1.74e-07
HIGD2A	-0.37906	1.81e-07
CCS	-0.378902	1.83e-07
MBL1P	-0.378868	1.84e-07
COQ10A	-0.378862	1.84e-07
FAM156A	-0.378636	1.87e-07
SREBF1	-0.378597	1.88e-07
IFT27	-0.378441	1.9e-07
LCN12	-0.378425	1.91e-07
NEIL1	-0.378388	1.91e-07
TMEM203	-0.378292	1.93e-07
RGS11	-0.377632	2.03e-07
RP9P	-0.377331	2.08e-07
DNAJB2	-0.377199	2.1e-07
GBAP1	-0.37704	2.13e-07
CABP1	-0.376981	2.14e-07
C1orf70	-0.37693	2.15e-07
PCSK4	-0.376759	2.18e-07
SLC25A28	-0.376627	2.2e-07
TARBP2	-0.376601	2.21e-07
H1FX	-0.376577	2.21e-07
GIGYF1	-0.376502	2.22e-07
BCL7B	-0.376479	2.23e-07
SSNA1	-0.376465	2.23e-07
C1orf159	-0.376446	2.23e-07
DGCR14	-0.37634	2.25e-07
C7orf27	-0.376227	2.27e-07
WDR34	-0.375943	2.32e-07
CCR10	-0.375913	2.33e-07
C17orf101	-0.375902	2.33e-07
INHA	-0.375822	2.35e-07
LOC147727	-0.375606	2.39e-07
PPFIA3	-0.375456	2.42e-07
ADAT3	-0.375404	2.43e-07
NARFL	-0.375244	2.46e-07
INO80B	-0.375165	2.47e-07
SLC43A2	-0.374995	2.51e-07
SNTA1	-0.3748	2.54e-07
EID2B	-0.374761	2.55e-07
VMAC	-0.374756	2.55e-07
LOC100129534	-0.374667	2.57e-07
ZMAT5	-0.374441	2.62e-07
TMEM86B	-0.374383	2.63e-07
PLAC8L1	-0.374299	2.65e-07
LASS5	-0.374267	2.65e-07
LOC440957	-0.37425	2.66e-07
PGLS	-0.374144	2.68e-07
NPM2	-0.373875	2.74e-07
LRRC14	-0.373439	2.83e-07
C5orf38	-0.373408	2.84e-07
PPCDC	-0.373393	2.84e-07
EXOC3L2	-0.373342	2.86e-07
PPP1R3F	-0.373246	2.88e-07
NDUFB11	-0.372818	2.98e-07
CHRNA10	-0.372779	2.99e-07
TFPT	-0.37263	3.02e-07
TBCB	-0.372618	3.02e-07
MAP2K7	-0.372463	3.06e-07
ZNHIT2	-0.372458	3.06e-07
VWA1	-0.372243	3.11e-07
MRPL20	-0.372102	3.15e-07
DNAJC30	-0.372056	3.16e-07
NSUN5P1	-0.372019	3.17e-07
C6orf136	-0.371801	3.22e-07
COX8A	-0.371733	3.24e-07
POMGNT1	-0.371557	3.29e-07
CDC34	-0.371198	3.38e-07
SLC27A5	-0.371172	3.39e-07
WDR45	-0.371132	3.4e-07
TYK2	-0.371112	3.4e-07
CCDC151	-0.371006	3.43e-07
ADCK1	-0.370904	3.46e-07
C5orf45	-0.370861	3.47e-07
FRS3	-0.370792	3.49e-07
NCKIPSD	-0.370648	3.53e-07
C17orf108	-0.370625	3.53e-07
RBM6	-0.370622	3.54e-07
C20orf135	-0.370446	3.58e-07
CRIP2	-0.370362	3.61e-07
FAM195A	-0.37027	3.63e-07
GIPR	-0.370189	3.66e-07
CNPY2	-0.370077	3.69e-07
NCRNA00116	-0.369917	3.74e-07
COX4I2	-0.369775	3.78e-07
LOC100134713	-0.369588	3.83e-07
CRIPAK	-0.369525	3.85e-07
ZNF692	-0.369337	3.91e-07
LRCH4	-0.369315	3.91e-07
CDK3	-0.369195	3.95e-07
PTGES2	-0.369138	3.97e-07
CDK5RAP3	-0.369006	4.01e-07
JMJD7-PLA2G4B	-0.368999	4.01e-07
ST3GAL3	-0.368906	4.04e-07
PGPEP1	-0.368727	4.1e-07
PPP1R14A	-0.36855	4.15e-07
FAM128B	-0.368477	4.18e-07
PRR7	-0.368465	4.18e-07
DDTL	-0.368261	4.25e-07
PPOX	-0.368257	4.25e-07
MTG1	-0.368155	4.28e-07
MAMDC4	-0.36813	4.29e-07
ZNF467	-0.368062	4.31e-07
C21orf33	-0.367874	4.38e-07
ANKRD16	-0.367871	4.38e-07
REPIN1	-0.367814	4.4e-07
TTLL1	-0.367664	4.45e-07
AIFM3	-0.367527	4.5e-07
LOC113230	-0.367436	4.53e-07
SF3A2	-0.367259	4.59e-07
FAM116B	-0.36714	4.63e-07
LOC149134	-0.366943	4.7e-07
CCM2	-0.366902	4.72e-07
REC8	-0.366824	4.75e-07
LMBR1L	-0.366749	4.78e-07
TIMM13	-0.366737	4.78e-07
ATP13A1	-0.366726	4.78e-07
SSR4	-0.366674	4.8e-07
ATG4B	-0.366647	4.81e-07
CYP46A1	-0.366544	4.85e-07
C5orf27	-0.366496	4.87e-07
ZNF219	-0.365734	5.16e-07
ENDOG	-0.365728	5.17e-07
SH2B1	-0.365542	5.24e-07
C17orf81	-0.365471	5.27e-07
RFXANK	-0.365465	5.27e-07
DUSP8	-0.365419	5.29e-07
FIS1	-0.365416	5.29e-07
GPAA1	-0.365382	5.3e-07
AGER	-0.365279	5.35e-07
ZBTB45	-0.365272	5.35e-07
PPIEL	-0.365164	5.39e-07
CISD3	-0.365134	5.41e-07
WDR24	-0.365024	5.45e-07
FUNDC2	-0.364997	5.46e-07
SYCE1L	-0.364975	5.47e-07
IP6K2	-0.36497	5.48e-07
DGKZ	-0.364957	5.48e-07
ZNF839	-0.364848	5.53e-07
LRDD	-0.364808	5.54e-07
ZNF337	-0.364689	5.59e-07
MTCP1NB	-0.364285	5.77e-07
CCDC57	-0.3641	5.85e-07
SNX21	-0.364089	5.86e-07
ZNF540	-0.363814	5.98e-07
CACNA1H	-0.36376	6.01e-07
C6orf1	-0.363725	6.02e-07
NCRNA00176	-0.363602	6.08e-07
ZNF767	-0.363601	6.08e-07
MLST8	-0.363586	6.09e-07
NDUFB2	-0.363317	6.21e-07
FAM127A	-0.363226	6.26e-07
C11orf66	-0.363123	6.31e-07
TSPYL2	-0.362938	6.39e-07
ATP6V0E2	-0.36293	6.4e-07
FAM160B2	-0.362926	6.4e-07
NPIPL3	-0.362766	6.48e-07
SFRS16	-0.362723	6.5e-07
UROD	-0.362706	6.51e-07
SLC25A1	-0.362547	6.59e-07
CCDC84	-0.362527	6.6e-07
SGSH	-0.362445	6.64e-07
ABCD4	-0.362432	6.65e-07
C20orf160	-0.362308	6.71e-07
LOC100128288	-0.362071	6.83e-07
STK11IP	-0.362062	6.83e-07
LY6G5C	-0.36202	6.86e-07
TRMT1	-0.361852	6.94e-07
HPX	-0.361851	6.94e-07
LOC401431	-0.361717	7.02e-07
RFPL3S	-0.361345	7.22e-07
AMIGO3	-0.361332	7.22e-07
C2CD4B	-0.361318	7.23e-07
SERGEF	-0.361245	7.27e-07
PWWP2B	-0.361234	7.28e-07
ZNF789	-0.361163	7.32e-07
FAM174A	-0.361082	7.36e-07
DNASE1L2	-0.360649	7.61e-07
NDOR1	-0.360524	7.68e-07
PELI3	-0.36023	7.85e-07
CES8	-0.360124	7.91e-07
NOVA2	-0.359785	8.12e-07
PKN1	-0.359746	8.14e-07
C17orf82	-0.359647	8.2e-07
CSAD	-0.359547	8.27e-07
ACCN3	-0.359517	8.28e-07
HES4	-0.359514	8.29e-07
LOC100130776	-0.359497	8.3e-07
ERCC1	-0.359472	8.31e-07
FBXW5	-0.359387	8.37e-07
LRRC24	-0.359342	8.39e-07
FTCD	-0.359327	8.4e-07
PPIL2	-0.359143	8.52e-07
C17orf100	-0.359084	8.56e-07
ILKAP	-0.359027	8.6e-07
SPATA20	-0.358979	8.63e-07
NCRNA00174	-0.358926	8.66e-07
ERP29	-0.35875	8.78e-07
PODXL2	-0.358614	8.87e-07
FAM134C	-0.358562	8.9e-07
MAN2C1	-0.358481	8.95e-07
CPLX1	-0.358375	9.03e-07
PMF1	-0.358133	9.19e-07
FBXL8	-0.357682	9.51e-07
KIAA0415	-0.357592	9.57e-07
ATG16L2	-0.357367	9.73e-07
LRRC61	-0.357306	9.78e-07
CYP2D7P1	-0.357294	9.79e-07
SCO2	-0.357269	9.8e-07
C17orf56	-0.357202	9.85e-07
CORT	-0.357017	9.99e-07
PGAM2	-0.356991	1e-06
BCAM	-0.356982	1e-06
C20orf46	-0.356806	1.01e-06
PHF21B	-0.356772	1.02e-06
RHOT2	-0.356697	1.02e-06
PCBP4	-0.356573	1.03e-06
ARHGEF10L	-0.356412	1.05e-06
TOLLIP	-0.356361	1.05e-06
UGT2B4	-0.356261	1.06e-06
GLYCTK	-0.356243	1.06e-06
DDX51	-0.356187	1.06e-06
C1orf204	-0.356085	1.07e-06
DRG2	-0.356079	1.07e-06
SLC22A17	-0.35605	1.07e-06
NUCB1	-0.356025	1.08e-06
TCEA2	-0.356002	1.08e-06
CLPP	-0.355842	1.09e-06
MYL5	-0.355804	1.09e-06
FLJ11235	-0.355731	1.1e-06
FLJ10038	-0.355676	1.1e-06
ZNF524	-0.355674	1.1e-06
NCRNA00094	-0.355524	1.12e-06
WDR8	-0.355483	1.12e-06
CD320	-0.355457	1.12e-06
C16orf13	-0.355392	1.13e-06
ST20	-0.355312	1.13e-06
NPEPL1	-0.354967	1.16e-06
MED25	-0.354962	1.16e-06
PKD1	-0.354957	1.16e-06
C12orf61	-0.35485	1.17e-06
NANOS1	-0.35476	1.18e-06
SLC25A27	-0.354737	1.18e-06
RPS6KL1	-0.354677	1.19e-06
BTBD17	-0.354516	1.2e-06
PQBP1	-0.354503	1.2e-06
PRPF40B	-0.354467	1.21e-06
LRRC48	-0.354424	1.21e-06
TMEM176A	-0.354403	1.21e-06
RAB3A	-0.354386	1.21e-06
PPT2	-0.354288	1.22e-06
C21orf58	-0.353991	1.25e-06
FAM95B1	-0.353974	1.25e-06
EXD3	-0.353908	1.26e-06
PSPN	-0.353662	1.28e-06
ASB6	-0.353479	1.3e-06
GEMIN8	-0.353463	1.3e-06
PAF1	-0.353416	1.3e-06
NEURL	-0.353393	1.31e-06
ACOT8	-0.353373	1.31e-06
PARD6A	-0.353125	1.33e-06
C11orf2	-0.353069	1.34e-06
ZNF513	-0.352908	1.35e-06
RHPN1	-0.3529	1.36e-06
AZI1	-0.352899	1.36e-06
KLKB1	-0.352796	1.37e-06
CPSF3L	-0.35259	1.39e-06
SAFB2	-0.35257	1.39e-06
RBM42	-0.352529	1.39e-06
CSNK1G2	-0.352387	1.41e-06
FAM110B	-0.352219	1.42e-06
LOC100190939	-0.352216	1.43e-06
RS1	-0.3522	1.43e-06
RABGGTA	-0.352042	1.44e-06
C17orf62	-0.351979	1.45e-06
DHRS13	-0.351901	1.46e-06
DFNB31	-0.35186	1.46e-06
ISOC2	-0.351775	1.47e-06
LRP2BP	-0.351746	1.48e-06
RPH3AL	-0.351741	1.48e-06
ADAMTSL2	-0.35159	1.49e-06
SEPT7P2	-0.351571	1.49e-06
SURF1	-0.351507	1.5e-06
LMF1	-0.35149	1.5e-06
C12orf62	-0.35139	1.51e-06
GET4	-0.3513	1.52e-06
DYNLRB1	-0.351233	1.53e-06
ISCU	-0.351159	1.54e-06
GPER	-0.350905	1.57e-06
PRR5	-0.350818	1.58e-06
C19orf42	-0.350704	1.59e-06
NAGPA	-0.350536	1.61e-06
RAVER1	-0.350421	1.63e-06
CNP	-0.350351	1.63e-06
HSFX2	-0.350346	1.63e-06
C14orf93	-0.350331	1.64e-06
C22orf36	-0.350089	1.66e-06
ZNF18	-0.350031	1.67e-06
ZNF491	-0.349739	1.71e-06
C19orf45	-0.349719	1.71e-06
NSUN5P2	-0.349655	1.72e-06
PRRT1	-0.349505	1.74e-06
FAM57B	-0.349479	1.74e-06
BAT4	-0.349427	1.75e-06
MON1A	-0.349273	1.77e-06
LOC286367	-0.349254	1.77e-06
CROCCL2	-0.349246	1.77e-06
TUBGCP2	-0.349244	1.77e-06
SFRS8	-0.349231	1.77e-06
IFI27L1	-0.349216	1.77e-06
LOC100133985	-0.349021	1.8e-06
NPIP	-0.34898	1.8e-06
LOC100270746	-0.348957	1.81e-06
POLR2E	-0.348946	1.81e-06
RUNDC3A	-0.348818	1.83e-06
UBE2M	-0.348807	1.83e-06
IFT20	-0.348772	1.83e-06
SIGIRR	-0.348751	1.84e-06
RBM10	-0.348743	1.84e-06
C11orf51	-0.348572	1.86e-06
TAZ	-0.348367	1.89e-06
NRTN	-0.348316	1.89e-06
SPHK2	-0.348088	1.93e-06
TSC2	-0.347972	1.94e-06
LRRC10B	-0.347877	1.96e-06
MAGED4	-0.347749	1.97e-06
GOLGA6L9	-0.347693	1.98e-06
GNB2	-0.347659	1.99e-06
ROMO1	-0.347428	2.02e-06
ABCA7	-0.347414	2.02e-06
DPY19L2	-0.347199	2.05e-06
ATOX1	-0.347086	2.07e-06
JUNB	-0.347001	2.08e-06
PKIG	-0.346461	2.17e-06
TFEB	-0.346428	2.17e-06
MRPL27	-0.346378	2.18e-06
SNHG10	-0.346371	2.18e-06
MAN1B1	-0.34636	2.18e-06
LOC100132287	-0.346263	2.2e-06
PLAC9	-0.346132	2.22e-06
FAM182B	-0.346046	2.23e-06
D2HGDH	-0.345693	2.29e-06
CCDC22	-0.345652	2.29e-06
C20orf7	-0.345544	2.31e-06
AP1M1	-0.345158	2.38e-06
PTP4A3	-0.345149	2.38e-06
NOC4L	-0.345117	2.38e-06
ALKBH6	-0.345017	2.4e-06
C11orf49	-0.344785	2.44e-06
C19orf36	-0.34472	2.45e-06
MOSPD3	-0.344446	2.5e-06
TMEM219	-0.34443	2.5e-06
LOC643719	-0.344429	2.5e-06
CXorf40B	-0.3444	2.51e-06
ZFPL1	-0.344367	2.52e-06
LRWD1	-0.3443	2.53e-06
C17orf79	-0.3442	2.55e-06
DNAJC17	-0.344123	2.56e-06
GDI1	-0.344013	2.58e-06
TXNL4A	-0.343958	2.59e-06
PELP1	-0.343844	2.61e-06
MAST1	-0.343746	2.63e-06
TRIM3	-0.343713	2.64e-06
SHROOM1	-0.34354	2.67e-06
PPP1R16A	-0.343416	2.69e-06
MPV17L2	-0.34336	2.7e-06
HIP1R	-0.343308	2.71e-06
CELF5	-0.343101	2.75e-06
ARL16	-0.342915	2.79e-06
B9D1	-0.342593	2.85e-06
NR2F6	-0.342568	2.86e-06
C7orf47	-0.342495	2.87e-06
LYG1	-0.342346	2.91e-06
EVI5L	-0.342338	2.91e-06
ECSIT	-0.342235	2.93e-06
MYEOV2	-0.342137	2.95e-06
NEURL2	-0.342112	2.95e-06
CXorf40A	-0.341984	2.98e-06
RUFY3	-0.341947	2.99e-06
FUZ	-0.341938	2.99e-06
SIRT2	-0.341916	3e-06
PROCA1	-0.341899	3e-06
COLQ	-0.341813	3.02e-06
ATPIF1	-0.341716	3.04e-06
WNT4	-0.341655	3.05e-06
PABPN1	-0.341516	3.08e-06
GTPBP3	-0.341459	3.09e-06
TCEAL6	-0.341417	3.1e-06
PUSL1	-0.34141	3.1e-06
LYSMD4	-0.341161	3.16e-06
RAMP2	-0.341003	3.19e-06
FLJ37453	-0.340929	3.21e-06
CHKB-CPT1B	-0.340872	3.22e-06
LOC100133161	-0.340852	3.23e-06
CARKD	-0.340834	3.23e-06
GCHFR	-0.340794	3.24e-06
LOC644165	-0.340781	3.25e-06
CAPSL	-0.340558	3.3e-06
LOC729234	-0.34053	3.3e-06
C14orf80	-0.340518	3.31e-06
ALDH16A1	-0.340446	3.32e-06
RNF215	-0.340286	3.36e-06
GDF1	-0.340201	3.38e-06
CCDC56	-0.340062	3.41e-06
ZMYND17	-0.339847	3.47e-06
GCDH	-0.339841	3.47e-06
IFFO1	-0.339721	3.5e-06
LOC100101266	-0.339534	3.54e-06
DNLZ	-0.339332	3.59e-06
TIGD5	-0.339313	3.6e-06
CHPF	-0.339211	3.62e-06
KLHL17	-0.339103	3.65e-06
SLFNL1	-0.339048	3.67e-06
DKFZP434H168	-0.339043	3.67e-06
ATP6V0C	-0.339036	3.67e-06
ANKRD24	-0.338967	3.69e-06
INCA1	-0.338911	3.7e-06
DCAF15	-0.338839	3.72e-06
C22orf25	-0.338784	3.73e-06
HEXIM2	-0.338783	3.74e-06
RABL5	-0.338773	3.74e-06
WDR6	-0.338536	3.8e-06
RGL3	-0.338509	3.81e-06
LOC100216545	-0.338505	3.81e-06
JPH3	-0.338505	3.81e-06
WBP1	-0.338397	3.84e-06
GPSM1	-0.338356	3.85e-06
ATP6AP1	-0.338215	3.89e-06
PLEKHH3	-0.33812	3.91e-06
CLDN5	-0.338086	3.92e-06
FBXW9	-0.338082	3.92e-06
TTLL3	-0.337962	3.96e-06
DGCR8	-0.337905	3.97e-06
C15orf17	-0.337857	3.98e-06
DHRS12	-0.337791	4e-06
CD63	-0.337773	4.01e-06
C19orf53	-0.337557	4.07e-06
FAM131A	-0.337491	4.09e-06
PLEKHJ1	-0.337396	4.12e-06
TPCN1	-0.337328	4.13e-06
C7orf53	-0.337296	4.14e-06
TCEAL5	-0.337174	4.18e-06
C11orf67	-0.336921	4.25e-06
LEMD2	-0.336917	4.25e-06
DPH1	-0.336902	4.26e-06
NCRNA00107	-0.336881	4.27e-06
MTIF3	-0.336781	4.3e-06
LOC91316	-0.336616	4.34e-06
PLXNB1	-0.336563	4.36e-06
GPR150	-0.336454	4.39e-06
CTDP1	-0.336389	4.41e-06
HKR1	-0.336377	4.42e-06
PIP5K1C	-0.33631	4.44e-06
BGLAP	-0.336305	4.44e-06
CNTD1	-0.336254	4.46e-06
IL11RA	-0.336126	4.5e-06
TMEM161A	-0.336043	4.52e-06
C14orf179	-0.335651	4.65e-06
LOC26102	-0.335642	4.65e-06
MYL7	-0.335557	4.68e-06
MYL6B	-0.335369	4.74e-06
NRSN2	-0.335274	4.77e-06
SNHG7	-0.335193	4.8e-06
CIDECP	-0.335161	4.81e-06
TRPT1	-0.335066	4.84e-06
ZNF433	-0.335035	4.85e-06
LOC399744	-0.334912	4.89e-06
HDAC11	-0.334897	4.89e-06
CACNA1A	-0.334783	4.93e-06
CCDC101	-0.334613	4.99e-06
TMEM93	-0.334532	5.02e-06
C12orf34	-0.334482	5.04e-06
REXO1	-0.334365	5.08e-06
C6orf163	-0.334127	5.16e-06
RGS7	-0.333947	5.23e-06
TIGD3	-0.333947	5.23e-06
HOOK2	-0.33391	5.24e-06
MLXIPL	-0.33387	5.25e-06
WASH5P	-0.333697	5.32e-06
HAUS7	-0.333658	5.33e-06
NFKBID	-0.333599	5.35e-06
C19orf66	-0.333591	5.36e-06
ATP2A3	-0.333574	5.36e-06
NDUFA2	-0.333485	5.4e-06
FAM165B	-0.333445	5.41e-06
RAB17	-0.333345	5.45e-06
SH3GLB2	-0.333306	5.46e-06
C6orf125	-0.33328	5.47e-06
CCNL2	-0.333234	5.49e-06
NEURL4	-0.333131	5.53e-06
LOC100270804	-0.332961	5.59e-06
TIMM44	-0.332934	5.6e-06
TRMT61A	-0.332738	5.68e-06
SDF4	-0.332712	5.69e-06
SERPINA11	-0.332555	5.75e-06
WBSCR16	-0.332523	5.76e-06
DHRS4L1	-0.332498	5.77e-06
LOC389791	-0.332471	5.78e-06
MRPL53	-0.332337	5.84e-06
C19orf28	-0.332336	5.84e-06
NCRNA00105	-0.332317	5.85e-06
SPIN2B	-0.332305	5.85e-06
SAFB	-0.332284	5.86e-06
RPS19BP1	-0.332267	5.87e-06
GPS1	-0.332219	5.89e-06
FAM200B	-0.332111	5.93e-06
BSG	-0.332108	5.93e-06
KCNC4	-0.332108	5.93e-06
NPRL2	-0.332058	5.95e-06
PARP10	-0.331937	6e-06
FAM158A	-0.331794	6.06e-06
FAM58A	-0.331647	6.12e-06
SLC27A3	-0.331611	6.14e-06
CDK10	-0.331583	6.15e-06
C1orf223	-0.331541	6.16e-06
CASKIN1	-0.331458	6.2e-06
OVCA2	-0.331358	6.24e-06
TCAP	-0.331349	6.25e-06
RPS15	-0.3313	6.27e-06
C1orf35	-0.331243	6.29e-06
LONP1	-0.33121	6.31e-06
FAM104B	-0.331006	6.39e-06
ZDHHC8P1	-0.330694	6.53e-06
NUDT22	-0.33067	6.54e-06
P2RX6	-0.330289	6.71e-06
HRAS	-0.330242	6.74e-06
NCALD	-0.330219	6.75e-06
CHID1	-0.330202	6.75e-06
INO80E	-0.330197	6.76e-06
GRIPAP1	-0.330058	6.82e-06
BZRAP1	-0.330029	6.83e-06
SCAF1	-0.329925	6.88e-06
NAT6	-0.329904	6.89e-06
TNFRSF4	-0.329871	6.91e-06
TMEM59L	-0.32951	7.08e-06
STX8	-0.329508	7.08e-06
C6orf225	-0.329505	7.08e-06
MGC16121	-0.32946	7.1e-06
LOC730668	-0.329427	7.12e-06
DCLK2	-0.329419	7.12e-06
CTSF	-0.32934	7.16e-06
SEC31B	-0.329241	7.21e-06
C15orf61	-0.32922	7.22e-06
UBL5	-0.329111	7.27e-06
NCRNA00085	-0.329047	7.3e-06
C3orf75	-0.329019	7.32e-06
REEP2	-0.328905	7.37e-06
PRKCSH	-0.328819	7.42e-06
C1orf213	-0.328698	7.48e-06
NPRL3	-0.32816	7.76e-06
DPRX	-0.32816	7.76e-06
DUS3L	-0.327919	7.88e-06
SAC3D1	-0.327912	7.89e-06
KRTCAP2	-0.3279	7.89e-06
FAM186A	-0.327827	7.93e-06
RSPH9	-0.327627	8.04e-06
LOC389332	-0.3276	8.05e-06
KCNC2	-0.327578	8.07e-06
AGAP4	-0.32751	8.1e-06
ATAD3C	-0.327484	8.12e-06
FOXP4	-0.327388	8.17e-06
HEMK1	-0.32722	8.26e-06
SHISA7	-0.327162	8.3e-06
RTBDN	-0.326981	8.4e-06
C3orf62	-0.326795	8.5e-06
MIF	-0.326707	8.55e-06
CLDN3	-0.326679	8.57e-06
HSPBP1	-0.32667	8.57e-06
C21orf119	-0.326578	8.63e-06
FLJ45445	-0.326554	8.64e-06
RAB40C	-0.326358	8.76e-06
C7orf30	-0.326303	8.79e-06
MED26	-0.326064	8.93e-06
C5orf49	-0.325949	9e-06
POLR2F	-0.325816	9.08e-06
ZNF76	-0.325565	9.23e-06
C6orf41	-0.325463	9.3e-06
RASD1	-0.325453	9.3e-06
CYP21A2	-0.325372	9.35e-06
CALY	-0.325128	9.51e-06
AIP	-0.324962	9.61e-06
DNAL4	-0.324657	9.81e-06
BOLA1	-0.324646	9.82e-06
CDKN2AIPNL	-0.324508	9.91e-06
JMJD4	-0.324405	9.98e-06
PHKG2	-0.32439	9.99e-06
PBXIP1	-0.324239	1.01e-05
MRPL40	-0.324116	1.02e-05
MFSD3	-0.324076	1.02e-05
GLTSCR2	-0.323998	1.03e-05
RPP21	-0.323759	1.04e-05
RHOXF1	-0.323756	1.04e-05
TMEM150A	-0.323754	1.04e-05
SNPH	-0.323683	1.05e-05
MOB2	-0.323602	1.05e-05
C1QL1	-0.323321	1.07e-05
TMEM201	-0.32329	1.07e-05
PYY2	-0.323281	1.08e-05
PINK1	-0.323196	1.08e-05
JTB	-0.322979	1.1e-05
GABBR1	-0.322916	1.1e-05
EIF3G	-0.322907	1.1e-05
INTS1	-0.32281	1.11e-05
ANKRD13D	-0.322426	1.14e-05
C16orf5	-0.322285	1.15e-05
FAHD2A	-0.322237	1.15e-05
ARX	-0.322114	1.16e-05
SEMA6C	-0.322036	1.17e-05
MED19	-0.32199	1.17e-05
NOSIP	-0.321882	1.18e-05
ST6GALNAC6	-0.321763	1.19e-05
FXYD6	-0.321735	1.19e-05
MAPK8IP3	-0.321663	1.2e-05
SIX5	-0.321626	1.2e-05
COBRA1	-0.321568	1.2e-05
C12orf68	-0.321428	1.22e-05
SPATA7	-0.321337	1.22e-05
NDUFA3	-0.321243	1.23e-05
FN3K	-0.321236	1.23e-05
SPATA2L	-0.321235	1.23e-05
C1orf229	-0.321221	1.23e-05
FAM174B	-0.321177	1.24e-05
TIMM16	-0.320871	1.26e-05
C3orf54	-0.320746	1.27e-05
NT5C3L	-0.320576	1.29e-05
NKX2-2	-0.320565	1.29e-05
GFER	-0.32054	1.29e-05
ACADVL	-0.320521	1.29e-05
FAM128A	-0.320512	1.29e-05
RAB11FIP3	-0.320503	1.29e-05
PIGH	-0.320425	1.3e-05
SLC4A3	-0.320373	1.3e-05
APOA1BP	-0.320263	1.31e-05
APOO	-0.320238	1.31e-05
IQCC	-0.320147	1.32e-05
BEX2	-0.320103	1.33e-05
CENPT	-0.320015	1.33e-05
C6orf134	-0.31998	1.34e-05
GSTA4	-0.319979	1.34e-05
ATXN7L2	-0.319964	1.34e-05
B3GNT1	-0.319963	1.34e-05
MMP23B	-0.319647	1.37e-05
LOC100130015	-0.319573	1.37e-05
BAIAP3	-0.319412	1.39e-05
CYB561D2	-0.319233	1.4e-05
C8ORFK29	-0.319221	1.4e-05
C1orf50	-0.319058	1.42e-05
C14orf28	-0.318972	1.43e-05
TTC9B	-0.31897	1.43e-05
TMEM9	-0.318922	1.43e-05
QRICH2	-0.318893	1.44e-05
AP4M1	-0.318869	1.44e-05
ENTPD6	-0.318797	1.44e-05
TSC22D4	-0.318788	1.45e-05
C7orf43	-0.318717	1.45e-05
C12orf27	-0.318682	1.46e-05
C6orf154	-0.318536	1.47e-05
THSD1P1	-0.318371	1.48e-05
GPATCH3	-0.318351	1.49e-05
PRRT3	-0.318278	1.49e-05
NCAPH2	-0.318151	1.51e-05
TIMM22	-0.318062	1.52e-05
C12orf47	-0.317877	1.53e-05
POMC	-0.317866	1.53e-05
C21orf56	-0.317863	1.53e-05
PRDX2	-0.317748	1.55e-05
VARS2	-0.317747	1.55e-05
ERI3	-0.317451	1.58e-05
ME3	-0.31732	1.59e-05
POLRMT	-0.317225	1.6e-05
ACP2	-0.317216	1.6e-05
SYP	-0.317166	1.61e-05
LOC646851	-0.317096	1.61e-05
RIBC1	-0.316848	1.64e-05
SLC29A4	-0.316767	1.65e-05
PCDHA2	-0.31664	1.66e-05
C19orf52	-0.3166	1.67e-05
SLC12A5	-0.316518	1.68e-05
ACTR1B	-0.316454	1.68e-05
DLL1	-0.316438	1.68e-05
LOC100144603	-0.316419	1.69e-05
UROS	-0.316378	1.69e-05
ASB16	-0.316126	1.72e-05
MSRB2	-0.316013	1.73e-05
TNFRSF25	-0.315939	1.74e-05
TMEM61	-0.315903	1.74e-05
ARMC6	-0.315673	1.77e-05
HCN3	-0.315669	1.77e-05
PMPCA	-0.315623	1.77e-05
2024-03-02	-0.315527	1.79e-05
CBX8	-0.315483	1.79e-05
DCUN1D2	-0.315401	1.8e-05
GDF9	-0.315378	1.8e-05
HAPLN2	-0.315327	1.81e-05
NDUFC2	-0.315227	1.82e-05
TBC1D3B	-0.315177	1.83e-05
ZNF862	-0.315128	1.83e-05
KCTD13	-0.315083	1.84e-05
DDA1	-0.315047	1.84e-05
NARF	-0.31497	1.85e-05
ABTB1	-0.314934	1.86e-05
DPY19L2P4	-0.314908	1.86e-05
EPN1	-0.314835	1.87e-05
KIAA1683	-0.314783	1.87e-05
CECR4	-0.314723	1.88e-05
LOC375190	-0.314718	1.88e-05
C3orf35	-0.31468	1.89e-05
C19orf47	-0.314198	1.95e-05
C2orf62	-0.314193	1.95e-05
BTBD2	-0.314071	1.96e-05
KIFC3	-0.314018	1.97e-05
DUSP26	-0.313865	1.99e-05
TIMM17B	-0.313793	2e-05
MAPK11	-0.313598	2.02e-05
NME5	-0.313454	2.04e-05
NCLN	-0.313238	2.07e-05
COL9A2	-0.31323	2.07e-05
LRRC45	-0.313125	2.08e-05
ZNF204P	-0.312896	2.11e-05
GHRLOS	-0.312619	2.15e-05
CAPN3	-0.31257	2.16e-05
KCNN2	-0.312533	2.16e-05
NICN1	-0.312531	2.16e-05
GALT	-0.312442	2.18e-05
ANKRD39	-0.312227	2.21e-05
ZNF511	-0.312206	2.21e-05
BAT5	-0.312028	2.24e-05
PRPF31	-0.311895	2.25e-05
PSMB6	-0.311728	2.28e-05
CCDC108	-0.311582	2.3e-05
MAST3	-0.311566	2.3e-05
NDUFS6	-0.311538	2.31e-05
ZNF672	-0.311451	2.32e-05
ZNF554	-0.31144	2.32e-05
C1orf91	-0.311231	2.35e-05
VGF	-0.311167	2.36e-05
STX10	-0.311095	2.37e-05
CFD	-0.311081	2.37e-05
LOC643837	-0.310994	2.39e-05
GDAP1L1	-0.310969	2.39e-05
C12orf44	-0.310782	2.42e-05
ENG	-0.310753	2.42e-05
MPG	-0.310673	2.44e-05
TECR	-0.310393	2.48e-05
APLP1	-0.310367	2.48e-05
KDM4B	-0.310277	2.5e-05
TOM1L2	-0.310211	2.51e-05
SYT5	-0.310076	2.53e-05
ZDHHC22	-0.309915	2.56e-05
STX18	-0.309888	2.56e-05
NCKAP5L	-0.30979	2.58e-05
DHX30	-0.309641	2.6e-05
KAT2A	-0.309589	2.61e-05
NDUFB10	-0.309536	2.62e-05
AMDHD2	-0.309509	2.62e-05
RBM5	-0.309481	2.63e-05
NDUFA7	-0.309338	2.65e-05
GOLGA7B	-0.309302	2.66e-05
HINT2	-0.309237	2.67e-05
TRIM41	-0.309219	2.67e-05
C10orf68	-0.309086	2.69e-05
SRRT	-0.309046	2.7e-05
KNDC1	-0.308892	2.73e-05
C9orf9	-0.308847	2.73e-05
THTPA	-0.308703	2.76e-05
LZTR1	-0.308515	2.79e-05
TELO2	-0.308362	2.82e-05
BRSK1	-0.308346	2.82e-05
DUSP28	-0.308129	2.86e-05
P2RY11	-0.30809	2.87e-05
RABL2A	-0.307963	2.89e-05
LOC100303728	-0.307776	2.93e-05
C20orf12	-0.307596	2.96e-05
MAPK12	-0.307524	2.97e-05
POP5	-0.307459	2.98e-05
NAPSA	-0.307385	3e-05
FAM20C	-0.307345	3.01e-05
ETV2	-0.307218	3.03e-05
SFXN5	-0.307197	3.03e-05
ODF3B	-0.307175	3.04e-05
ADCY4	-0.307161	3.04e-05
LRRC46	-0.307006	3.07e-05
EMID2	-0.306896	3.09e-05
C11orf83	-0.306887	3.09e-05
SNHG9	-0.306805	3.11e-05
SSPO	-0.306735	3.12e-05
ZNF10	-0.30664	3.14e-05
TRO	-0.306609	3.15e-05
CCDC71	-0.306486	3.17e-05
DTX3	-0.306469	3.17e-05
LOC285359	-0.306349	3.2e-05
CHKB	-0.306303	3.21e-05
ENO3	-0.306284	3.21e-05
LOC100289341	-0.306069	3.25e-05
ZDHHC8	-0.305988	3.27e-05
LRRC37A3	-0.305977	3.27e-05
RGS12	-0.305876	3.29e-05
TRAPPC1	-0.305799	3.31e-05
F9	-0.305783	3.31e-05
DLL3	-0.30577	3.32e-05
CBY1	-0.30549	3.37e-05
MSX1	-0.30547	3.38e-05
C7orf63	-0.305319	3.41e-05
C3orf42	-0.305311	3.41e-05
C16orf42	-0.304867	3.51e-05
SERF2	-0.304841	3.51e-05
TBC1D26	-0.304687	3.55e-05
DCXR	-0.304458	3.6e-05
CPNE9	-0.304205	3.65e-05
SUZ12P	-0.304149	3.67e-05
POLR3H	-0.304071	3.69e-05
PSD	-0.304004	3.7e-05
C10orf75	-0.303973	3.71e-05
POLR2L	-0.303874	3.73e-05
ARL3	-0.303702	3.77e-05
CCDC64	-0.303677	3.78e-05
HCN2	-0.303581	3.8e-05
HMGN3	-0.303526	3.81e-05
TPRN	-0.303483	3.82e-05
CD99L2	-0.303392	3.84e-05
ZNF763	-0.303267	3.87e-05
CLEC3B	-0.303253	3.88e-05
PROC	-0.303077	3.92e-05
HSD17B3	-0.302955	3.95e-05
MVK	-0.30276	4e-05
NOTCH4	-0.30257	4.04e-05
KCNJ11	-0.302241	4.13e-05
PPP2R4	-0.302079	4.17e-05
ZC3HC1	-0.301966	4.2e-05
SCN1B	-0.301962	4.2e-05
C7orf51	-0.301946	4.2e-05
RADIL	-0.301921	4.21e-05
C19orf22	-0.301903	4.21e-05
PPDPF	-0.301794	4.24e-05
NRGN	-0.301732	4.26e-05
WIPI2	-0.301686	4.27e-05
LRTOMT	-0.301612	4.29e-05
C9orf116	-0.301513	4.31e-05
DHRS4L2	-0.301512	4.32e-05
TTLL9	-0.301422	4.34e-05
SDF2L1	-0.301192	4.4e-05
C3orf39	-0.301065	4.44e-05
IDH3G	-0.30101	4.45e-05
XYLT2	-0.300973	4.46e-05
ANKRD13B	-0.300825	4.5e-05
TCTA	-0.300754	4.52e-05
FBXO46	-0.300671	4.54e-05
ACTL6B	-0.300593	4.57e-05
TMEM191A	-0.300417	4.61e-05
LOC401588	-0.300393	4.62e-05
LOC150527	-0.300391	4.62e-05
MCF2L	-0.300363	4.63e-05
ATP6V0A1	-0.300324	4.64e-05
UBL7	-0.300253	4.66e-05
CNIH2	-0.300158	4.69e-05
FAM54B	-0.300144	4.69e-05
KLHL24	0.300086	4.71e-05
XPO4	0.300398	4.62e-05
AMD1	0.30046	4.6e-05
RBMS1	0.300468	4.6e-05
GALNT3	0.300486	4.6e-05
MTF1	0.300493	4.59e-05
DNA2	0.300712	4.53e-05
CD300E	0.300734	4.53e-05
KLHL23	0.300884	4.48e-05
LRRK1	0.300888	4.48e-05
PGK1	0.300949	4.47e-05
SGPP2	0.301127	4.42e-05
PYGO1	0.301128	4.42e-05
UBE2V2	0.301161	4.41e-05
AP3B1	0.301179	4.4e-05
HJURP	0.301282	4.38e-05
POGK	0.301295	4.37e-05
SYNJ2	0.301345	4.36e-05
CRIM1	0.301418	4.34e-05
LAMC1	0.301438	4.33e-05
BICC1	0.301558	4.3e-05
TTC39B	0.301573	4.3e-05
FNIP1	0.3016	4.29e-05
LYN	0.301604	4.29e-05
KIAA1161	0.301624	4.29e-05
PRPS2	0.301682	4.27e-05
TAF13	0.301812	4.24e-05
RAP1A	0.301851	4.23e-05
SUV420H1	0.301873	4.22e-05
C2orf86	0.302042	4.18e-05
C10orf46	0.3021	4.16e-05
XYLB	0.30219	4.14e-05
ARID2	0.3022	4.14e-05
MASTL	0.302215	4.13e-05
UBE2D3	0.302239	4.13e-05
ANKHD1	0.302275	4.12e-05
TEX10	0.302326	4.1e-05
MREG	0.302369	4.09e-05
IBTK	0.30239	4.09e-05
NPEPPS	0.302412	4.08e-05
C21orf91	0.302487	4.06e-05
MGST1	0.30249	4.06e-05
SERTAD2	0.302524	4.05e-05
NDFIP2	0.302666	4.02e-05
IGF2R	0.302771	3.99e-05
DCAF10	0.302773	3.99e-05
TIPARP	0.302832	3.98e-05
NLRP7	0.302867	3.97e-05
ANKRD32	0.302926	3.96e-05
AP1S3	0.303005	3.94e-05
ZNF699	0.303089	3.92e-05
TGFA	0.303204	3.89e-05
GOT2	0.30321	3.89e-05
CHST15	0.303212	3.89e-05
SLC30A7	0.30323	3.88e-05
LOC387646	0.303235	3.88e-05
C1orf74	0.303268	3.87e-05
EPR1	0.303588	3.8e-05
E2F2	0.303597	3.8e-05
SEC22B	0.303654	3.78e-05
HERC3	0.30373	3.76e-05
BRCA1	0.303809	3.75e-05
DCAF6	0.303908	3.72e-05
PRKAA1	0.303953	3.71e-05
CTNNA1	0.303986	3.7e-05
KIAA1012	0.304016	3.7e-05
ZFP1	0.304033	3.69e-05
PSMD5	0.30409	3.68e-05
CENPA	0.304129	3.67e-05
SSFA2	0.304256	3.64e-05
C6orf204	0.304292	3.64e-05
BPTF	0.304404	3.61e-05
HNRNPH2	0.304477	3.59e-05
ARHGAP32	0.304511	3.59e-05
DDX19B	0.304516	3.59e-05
INO80D	0.304546	3.58e-05
EAF1	0.304646	3.56e-05
PKN2	0.304785	3.53e-05
MFAP3	0.304853	3.51e-05
MAP4K5	0.305159	3.44e-05
PHACTR2	0.305333	3.41e-05
SET	0.305333	3.41e-05
SPATA13	0.30558	3.36e-05
ZC3H8	0.305584	3.35e-05
CACNA2D1	0.305641	3.34e-05
LOC150786	0.305939	3.28e-05
USP46	0.306002	3.27e-05
ZBED4	0.306186	3.23e-05
ZNF292	0.306372	3.19e-05
RTF1	0.306417	3.19e-05
PCSK5	0.306443	3.18e-05
HIAT1	0.306594	3.15e-05
LAMC2	0.30669	3.13e-05
C4orf36	0.306727	3.12e-05
ZDHHC7	0.306778	3.11e-05
LRP8	0.30682	3.11e-05
PPP3CA	0.306965	3.08e-05
PSD3	0.30697	3.08e-05
NUPL1	0.306971	3.08e-05
PRC1	0.306971	3.08e-05
RMI1	0.307026	3.07e-05
APLP2	0.307046	3.06e-05
LARS	0.307064	3.06e-05
CDCA5	0.307141	3.04e-05
MBNL1	0.307196	3.03e-05
CIAPIN1	0.307399	3e-05
IPO11	0.307447	2.99e-05
LRRCC1	0.307472	2.98e-05
BNIP2	0.307507	2.97e-05
TJP1	0.307522	2.97e-05
CD44	0.307525	2.97e-05
NIF3L1	0.307533	2.97e-05
NUS1	0.307645	2.95e-05
SLC39A10	0.30767	2.94e-05
KLHDC10	0.30771	2.94e-05
ZBTB26	0.307791	2.92e-05
PIK3CG	0.308003	2.88e-05
THAP1	0.308046	2.88e-05
KLHL20	0.308179	2.85e-05
MIB1	0.308202	2.85e-05
AFAP1	0.308266	2.84e-05
DPH3B	0.308313	2.83e-05
OSBPL3	0.308413	2.81e-05
HNRNPA2B1	0.308612	2.78e-05
VPS54	0.308655	2.77e-05
DAPP1	0.308672	2.77e-05
PDK1	0.308677	2.76e-05
TRNT1	0.308681	2.76e-05
CYB5B	0.308918	2.72e-05
SLC25A32	0.308989	2.71e-05
PTAR1	0.309136	2.69e-05
CEPT1	0.309145	2.68e-05
PANX1	0.309159	2.68e-05
CNIH	0.309213	2.67e-05
ATF7	0.309366	2.65e-05
SNX27	0.309405	2.64e-05
KPNA6	0.309422	2.64e-05
MRPS22	0.309452	2.63e-05
EIF3H	0.309576	2.61e-05
C9orf93	0.309666	2.6e-05
ZNF720	0.309755	2.58e-05
CSNK2A1	0.310057	2.53e-05
ULBP3	0.310058	2.53e-05
C13orf34	0.310119	2.52e-05
TFRC	0.310124	2.52e-05
PRKG1	0.310167	2.52e-05
DDX47	0.310168	2.52e-05
MGAT2	0.310398	2.48e-05
ARHGAP18	0.310431	2.47e-05
CDC23	0.310453	2.47e-05
AHR	0.310471	2.47e-05
TOMM20	0.310602	2.45e-05
RICTOR	0.310686	2.43e-05
PLS1	0.310904	2.4e-05
PPP1R12A	0.31107	2.38e-05
ZNF184	0.311166	2.36e-05
RPUSD4	0.311304	2.34e-05
PPP1R15B	0.311426	2.32e-05
FAM98A	0.311498	2.31e-05
CSNK1A1	0.311512	2.31e-05
SLC38A2	0.311549	2.3e-05
TRAPPC10	0.311553	2.3e-05
ITGB6	0.311583	2.3e-05
EPC1	0.311755	2.27e-05
USO1	0.311983	2.24e-05
CGGBP1	0.312045	2.23e-05
KIAA0494	0.312124	2.22e-05
PLEKHA5	0.312189	2.21e-05
HIVEP2	0.312401	2.18e-05
CDC7	0.312501	2.17e-05
SPCS3	0.312593	2.16e-05
AFF1	0.312655	2.15e-05
CDKL1	0.312708	2.14e-05
TMX1	0.312892	2.12e-05
C3orf17	0.313018	2.1e-05
ZNF131	0.313114	2.09e-05
TEAD1	0.313256	2.07e-05
MED21	0.313267	2.07e-05
TPM3	0.313334	2.06e-05
STAMBP	0.313348	2.05e-05
SECISBP2L	0.313443	2.04e-05
RPRD2	0.313607	2.02e-05
GINS1	0.31372	2.01e-05
AP1AR	0.313733	2e-05
KIAA0947	0.313802	2e-05
TMEM194A	0.313806	2e-05
GALNT7	0.313916	1.98e-05
PLEKHA2	0.314056	1.96e-05
MBD5	0.314119	1.96e-05
UBQLN1	0.314126	1.95e-05
NCOA6	0.314183	1.95e-05
GSG2	0.314305	1.93e-05
FRK	0.314411	1.92e-05
ESYT2	0.314425	1.92e-05
LOC729176	0.314479	1.91e-05
PEX26	0.314618	1.89e-05
EHBP1	0.314679	1.89e-05
BIRC3	0.314706	1.88e-05
EXOC5	0.314759	1.88e-05
ALKBH8	0.314821	1.87e-05
ZNF562	0.314824	1.87e-05
PLRG1	0.314879	1.86e-05
RAB8B	0.314952	1.85e-05
SHOC2	0.314953	1.85e-05
ZC3HAV1L	0.314954	1.85e-05
HSPA14	0.31507	1.84e-05
CCT6A	0.315111	1.83e-05
NOL10	0.31518	1.83e-05
ZNF426	0.315279	1.81e-05
ARID1A	0.31537	1.8e-05
UBR4	0.315642	1.77e-05
HEATR3	0.315648	1.77e-05
DOCK5	0.315748	1.76e-05
SYNE2	0.315756	1.76e-05
SENP1	0.315808	1.75e-05
RCOR1	0.315932	1.74e-05
CENPO	0.316048	1.73e-05
KIAA0101	0.316136	1.72e-05
LOC595101	0.316208	1.71e-05
DHFR	0.316278	1.7e-05
FYB	0.316461	1.68e-05
FBXO5	0.316616	1.66e-05
SYPL1	0.316643	1.66e-05
PIAS1	0.316743	1.65e-05
LSM14A	0.316945	1.63e-05
NSMAF	0.317099	1.61e-05
CLINT1	0.317337	1.59e-05
TMCC1	0.317364	1.59e-05
CANX	0.317413	1.58e-05
MSL3L2	0.31746	1.58e-05
AKAP13	0.317577	1.56e-05
PGM3	0.317617	1.56e-05
APPL1	0.317703	1.55e-05
SERTAD4	0.317932	1.53e-05
TGM2	0.317988	1.52e-05
TOP1P1	0.317999	1.52e-05
RPS6KA5	0.318192	1.5e-05
CEP170	0.318373	1.48e-05
ADAMTS12	0.318445	1.48e-05
FKTN	0.318647	1.46e-05
TRPS1	0.318671	1.46e-05
RRP15	0.3187	1.45e-05
LDLRAD3	0.318874	1.44e-05
SUCLG2	0.318908	1.43e-05
GPSM2	0.318923	1.43e-05
PSMD14	0.318969	1.43e-05
ZNF81	0.319002	1.43e-05
GSR	0.31907	1.42e-05
NEK2	0.319084	1.42e-05
ARL5A	0.319112	1.41e-05
SLC35F2	0.319171	1.41e-05
ETS1	0.319212	1.41e-05
DKFZp686O24166	0.319314	1.4e-05
NUSAP1	0.319398	1.39e-05
EIF2AK3	0.319422	1.39e-05
LRRC40	0.319528	1.38e-05
SLC9A7	0.319733	1.36e-05
MCM8	0.319752	1.36e-05
NUP50	0.319781	1.35e-05
OCLN	0.319825	1.35e-05
RP2	0.320045	1.33e-05
FAM72D	0.320128	1.32e-05
WDR82	0.320289	1.31e-05
BTBD7	0.320292	1.31e-05
MINA	0.320352	1.3e-05
OLA1	0.320371	1.3e-05
UBE2E1	0.320517	1.29e-05
TRIO	0.320577	1.29e-05
TMPO	0.320579	1.29e-05
KLHL11	0.320592	1.28e-05
SIKE1	0.320597	1.28e-05
DPY19L4	0.32064	1.28e-05
OSBPL10	0.320814	1.27e-05
IMMT	0.320868	1.26e-05
BZW2	0.321024	1.25e-05
EXT1	0.321103	1.24e-05
KCTD9	0.321269	1.23e-05
CDYL2	0.321377	1.22e-05
MAP4K3	0.3216	1.2e-05
CEP57	0.321601	1.2e-05
CPSF3	0.321665	1.2e-05
HAUS6	0.321691	1.19e-05
FKBP14	0.321696	1.19e-05
PDE12	0.321749	1.19e-05
HSN2	0.321793	1.19e-05
EHHADH	0.321948	1.17e-05
TMEM131	0.322173	1.16e-05
MTMR1	0.322301	1.15e-05
ERLIN2	0.322368	1.14e-05
C12orf66	0.322475	1.13e-05
KIAA0174	0.32254	1.13e-05
NFATC2	0.322546	1.13e-05
MDN1	0.322575	1.13e-05
RPRD1B	0.322593	1.13e-05
MKI67IP	0.322674	1.12e-05
SPAST	0.322675	1.12e-05
UBXN2A	0.322778	1.11e-05
RFX3	0.322833	1.11e-05
CMTM6	0.322951	1.1e-05
YIPF5	0.322992	1.1e-05
BTBD1	0.323308	1.07e-05
SPTLC1	0.323424	1.06e-05
RLF	0.323425	1.06e-05
KIAA1432	0.323458	1.06e-05
C4orf43	0.32377	1.04e-05
RNF115	0.323833	1.04e-05
MTMR2	0.32399	1.03e-05
TSC22D2	0.324202	1.01e-05
PIKFYVE	0.324444	9.95e-06
CEP152	0.324586	9.86e-06
CBX3	0.324668	9.8e-06
CAD	0.324762	9.74e-06
SKAP2	0.325016	9.58e-06
GMCL1L	0.325054	9.55e-06
ENTPD7	0.325124	9.51e-06
IL2RA	0.325224	9.45e-06
USP39	0.325285	9.41e-06
AARS	0.325482	9.28e-06
VHL	0.325526	9.26e-06
MTRR	0.325553	9.24e-06
RFC1	0.325721	9.14e-06
C6orf211	0.325781	9.1e-06
KLHL28	0.325782	9.1e-06
KIAA0564	0.325997	8.97e-06
SETD2	0.326148	8.88e-06
HEATR5A	0.326191	8.85e-06
ADCY7	0.32634	8.77e-06
PPARGC1B	0.326454	8.7e-06
AGPAT5	0.326455	8.7e-06
FAM115A	0.32654	8.65e-06
RSBN1L	0.326567	8.63e-06
LAMA3	0.326659	8.58e-06
CSNK2A2	0.326696	8.56e-06
LMTK2	0.326786	8.51e-06
NEK4	0.32693	8.43e-06
TMED7	0.327004	8.38e-06
HOMER1	0.327096	8.33e-06
GPR81	0.327228	8.26e-06
HERC4	0.32729	8.22e-06
TAX1BP1	0.327678	8.01e-06
ITPR3	0.32773	7.98e-06
NFYA	0.327765	7.97e-06
SMC5	0.327806	7.94e-06
POLR2D	0.327907	7.89e-06
UBE2H	0.327996	7.84e-06
KNTC1	0.328001	7.84e-06
HBS1L	0.328129	7.77e-06
KDM5B	0.328215	7.73e-06
ZMYM4	0.328252	7.71e-06
STX6	0.328272	7.7e-06
SH3D19	0.328294	7.69e-06
IPO9	0.328353	7.66e-06
DLEU7	0.328504	7.58e-06
SMC6	0.328576	7.54e-06
KIF4A	0.328586	7.54e-06
KCTD20	0.32868	7.49e-06
TTBK2	0.328748	7.45e-06
PTPN9	0.328845	7.4e-06
CRYBG3	0.328903	7.38e-06
TAF1	0.328971	7.34e-06
MAGI3	0.328979	7.34e-06
DBR1	0.32898	7.34e-06
C12orf48	0.329064	7.3e-06
TM9SF2	0.32924	7.21e-06
SWAP70	0.329247	7.21e-06
ARID1B	0.329262	7.2e-06
HNRNPC	0.329654	7.01e-06
WHSC1L1	0.329692	6.99e-06
GPATCH8	0.329799	6.94e-06
COBLL1	0.329831	6.93e-06
YLPM1	0.329907	6.89e-06
LARP4	0.329943	6.87e-06
XRN2	0.3301	6.8e-06
ERGIC2	0.330124	6.79e-06
PHEX	0.330239	6.74e-06
UMPS	0.330248	6.73e-06
PBRM1	0.330383	6.67e-06
RBAK	0.330471	6.63e-06
VPS13C	0.330521	6.61e-06
AEBP2	0.330688	6.53e-06
STT3A	0.330692	6.53e-06
WDR75	0.330728	6.52e-06
INPP4B	0.330766	6.5e-06
PNPT1	0.330767	6.5e-06
DBF4	0.33079	6.49e-06
ERN1	0.330877	6.45e-06
CCT8	0.330911	6.44e-06
RALGAPB	0.33119	6.31e-06
FGFR1OP2	0.331219	6.3e-06
FUT11	0.33122	6.3e-06
TSN	0.331254	6.29e-06
SPG11	0.331389	6.23e-06
VEZT	0.331509	6.18e-06
ERCC6	0.331791	6.06e-06
EXOC8	0.33181	6.05e-06
IGSF3	0.331826	6.05e-06
PBK	0.331945	6e-06
DDR2	0.331995	5.98e-06
NXT2	0.332103	5.93e-06
DNAJC10	0.33218	5.9e-06
ATP2A2	0.332252	5.87e-06
GDAP2	0.332335	5.84e-06
PLEKHB2	0.332512	5.77e-06
CPT1A	0.332558	5.75e-06
GOLGB1	0.332647	5.72e-06
UBE4A	0.332732	5.68e-06
SLC35A3	0.332812	5.65e-06
EDEM1	0.332869	5.63e-06
MAP3K13	0.332933	5.6e-06
SEC62	0.332993	5.58e-06
PLEKHF2	0.333001	5.58e-06
OTUD7B	0.333047	5.56e-06
AMMECR1L	0.333104	5.54e-06
C11orf57	0.333148	5.52e-06
SFRS13A	0.333213	5.5e-06
ZZZ3	0.333217	5.5e-06
NEK7	0.333224	5.49e-06
EIF3J	0.333322	5.46e-06
PTPRE	0.333458	5.41e-06
ZBTB6	0.333647	5.34e-06
LOC728323	0.3337	5.32e-06
METTL2B	0.333758	5.29e-06
TOR1AIP1	0.333784	5.29e-06
DENND2C	0.334066	5.18e-06
RSL1D1	0.334107	5.17e-06
TTLL5	0.334191	5.14e-06
PRPF4	0.334235	5.12e-06
PTAFR	0.334324	5.09e-06
UBE2K	0.334543	5.02e-06
C1orf25	0.334545	5.02e-06
SAV1	0.334672	4.97e-06
DAAM1	0.334694	4.96e-06
PPIP5K2	0.334958	4.87e-06
UBA6	0.334994	4.86e-06
SSB	0.33503	4.85e-06
HNRNPA3P1	0.335072	4.84e-06
DOCK7	0.335149	4.81e-06
NIPAL2	0.335196	4.79e-06
CAPZA2	0.335283	4.77e-06
RBM16	0.335283	4.77e-06
ATAD1	0.335317	4.75e-06
SPATA5	0.335368	4.74e-06
HAT1	0.335399	4.73e-06
BMP2K	0.33552	4.69e-06
RNF219	0.335558	4.68e-06
RBM8A	0.335561	4.67e-06
GNPTAB	0.335577	4.67e-06
RNF141	0.335756	4.61e-06
NAA25	0.336031	4.52e-06
ERLIN1	0.336103	4.5e-06
FAM196B	0.336151	4.49e-06
ANKRD50	0.336192	4.47e-06
FBXO34	0.336206	4.47e-06
ORC6L	0.336294	4.44e-06
PPPDE1	0.336365	4.42e-06
CSDAP1	0.336392	4.41e-06
NSUN3	0.336446	4.4e-06
ACSL4	0.336612	4.35e-06
GPR126	0.336749	4.3e-06
ATF1	0.336948	4.25e-06
LRIG2	0.337015	4.23e-06
HNRNPUL2	0.337072	4.21e-06
CBLL1	0.337145	4.19e-06
ANKRD28	0.337217	4.17e-06
RANBP2	0.33729	4.15e-06
E2F7	0.337335	4.13e-06
FAM72A	0.337359	4.13e-06
DSCC1	0.337376	4.12e-06
CCDC47	0.337401	4.11e-06
INTS8	0.337426	4.11e-06
PRPF4B	0.337747	4.02e-06
FOXM1	0.337786	4e-06
TMEM182	0.337865	3.98e-06
DDB1	0.337875	3.98e-06
RCAN3	0.337957	3.96e-06
TRAF6	0.338117	3.91e-06
G3BP2	0.338183	3.9e-06
C3orf63	0.3382	3.89e-06
IPO8	0.338201	3.89e-06
SPEN	0.33824	3.88e-06
EHF	0.338278	3.87e-06
TMEM154	0.338346	3.85e-06
ZNF460	0.338369	3.84e-06
ACSL3	0.338577	3.79e-06
ITGA2	0.338706	3.76e-06
E2F5	0.338803	3.73e-06
LOC641298	0.33885	3.72e-06
CDK6	0.338877	3.71e-06
SIN3A	0.338915	3.7e-06
MBTPS1	0.338966	3.69e-06
TBCCD1	0.338987	3.68e-06
GAS2L3	0.339087	3.66e-06
FBXO38	0.339136	3.64e-06
ATG12	0.339254	3.61e-06
SRPK2	0.339352	3.59e-06
TES	0.339453	3.56e-06
BFAR	0.339522	3.55e-06
HELZ	0.339534	3.54e-06
TPX2	0.339572	3.53e-06
TNFAIP8	0.339703	3.5e-06
POLR2B	0.339765	3.49e-06
XPO5	0.339857	3.46e-06
KIAA1033	0.340202	3.38e-06
KBTBD7	0.340213	3.38e-06
N4BP2	0.34023	3.37e-06
ZFR	0.340279	3.36e-06
DCAF7	0.340295	3.36e-06
LDHA	0.340371	3.34e-06
LOC729082	0.340382	3.34e-06
ZNF619	0.340969	3.2e-06
ABHD2	0.34102	3.19e-06
RGP1	0.34104	3.19e-06
FAT1	0.341155	3.16e-06
TRUB1	0.341331	3.12e-06
CEP55	0.341464	3.09e-06
ZNF791	0.341534	3.08e-06
TMEM87B	0.341557	3.07e-06
LONRF3	0.34158	3.07e-06
UTP14A	0.34167	3.05e-06
DDX1	0.341731	3.03e-06
CKAP2	0.341734	3.03e-06
NCAPG	0.341797	3.02e-06
NUP107	0.341899	3e-06
KIRREL	0.342065	2.96e-06
DSG2	0.342144	2.95e-06
CORO1C	0.342578	2.86e-06
UBR3	0.342826	2.81e-06
CYFIP1	0.342914	2.79e-06
ORC2L	0.343283	2.72e-06
GPD2	0.343314	2.71e-06
PRRC1	0.34333	2.71e-06
FGD4	0.343492	2.68e-06
GTPBP4	0.343604	2.66e-06
RBBP8	0.343673	2.64e-06
CHD7	0.343684	2.64e-06
GABPB1	0.343824	2.62e-06
[truncated: 1,139 more rows]
